# Supplementary material for: PRDM1 Drives a TIM3+ Macrophage Immunosuppressive Niche via LGALS9 Signaling in Prostate Cancer Progression
Source: Oncol Res. 2026 Jun 16;34(7):26. doi: 10.32604/or.2026.079316 (PMC13292046; doi:10.32604/or.2026.079316)
Supplement: Supplementary file 1 [file OncolRes-34-79316-s001.zip]

Archive with 5 entries (5 files):
- Figure_S1.tif
- Figure_S2.tif
- Figure_S3.tif
- Figure_S4.tif
- TSP_OR_79316-s001.docx
